# Supplementary material for: Sequence and Structure Signatures of Cancer Mutation Hotspots in Protein Kinases
Source: PLoS One. 2009 Oct 16;4(10):e7485. doi: 10.1371/journal.pone.0007485 (PMC2759519; doi:10.1371/journal.pone.0007485)
Supplement: Table S1 — Structurally conserved cancer mutation hotspots in the protein kinase genes. (0.03 MB XLS) [file pone.0007485.s003.xls]

## Sheet: Table_S1
Mutational Hotspot	Kinase	Class	Position	Wild Type	Mutant
1	ABL	TK	248	L	V
	BRAF	TKL	462	I	S
	EGFR	TK	718	L	P
	JAK3	TK	527	L	P
2	AurC	Other	52	G	E
	BRAF	TKL	465	G	A
	caMLCK	CAMK	601	G	E
	MLK2	TKL	107	G	E
	NDR2	AGC	99	G	A
3	BRAF	TKL	468	G	A
	EGFR	TK	724	G	S
	MST4	STE	36	G	W
	YANK2	AGC	35	G	E
4	BIKE	Other	68	V	M
	CaMKK2	Other	182	A	T
	EGFR	TK	729	G	E
	FLT3	TK	627	A	T
	LKB1	CAMK	66	V	M
5	EGFR	TK	741	P	L
	MAP3K7	STE	724	R	Q
	MET	TK	1124	H	D
	PINK1	Other	215	P	L
6	EGFR	TK	776	R	C
	FGFR1	TK	546	N	K
	GPRK7	AGC	253	S	F
	JAK2	TK	611	L	S
	PDGFRa	TK	659	N	K
7	ABL	TK	304	V	G
	FLT3	TK	680	A	V
	RIPK1	TKL	64	A	V
	ROR2	TK	542	V	M
	YANK1	AGC	89	S	F
8	ABL	TK	315	T	I
	EGFR	TK	790	T	M
	FGFR4	TK	550	V	M
	KIT	TK	670	T	E
	PDGFRa	TK	674	T	I
	NEK11	Other	108	T	M
9	ABL	TK	321	G	E
	EGFR	TK	796	G	S
	ErbB2	TK	804	G	S
	IRR	TK	1065	G	E
	LKB1	CAMK	135	G	R
10	BMPR1B	TKL	297	D	N
	DAPK3	CAMK	112	T	M
	EGFR	TK	810	G	S
	FLT4	TK	1010	T	I
11	ABL	TK	353	Y	H
	ICK	CMGC	115	F	Y
	PDGFRa	TK	808	F	L
	SgK085	CAMK	217	H	L
12	EGFR	TK	841	R	K
	EphA10	TK	774	R	H
	PDGFRa	TK	822	R	S
	PKCa	AGC	467	D	N
13	BRAF	TKL	593	D	E
	DAPK3	CAMK	161	D	N
	HCK	TK	399	D	G
	LKB1	CAMK	194	D	V
	LYN	TK	385	D	Y
14	BRAF	TKL	595	G	R
	CDK11	CMGC	175	G	S
	EphA3	TK	766	G	E
	FYN	TK	410	G	R
	JNK1	CMGC	171	G	S
	MAST2	AGC	655	G	A
15	BRAF	TKL	597	A	V
	EGFR	TK	859	A	T
	KIT	TK	814	A	S
	MAP2K4	STE	251	S	N
16	BRAF	TKL	598	T	I
	CDKL2	CMGC	149	R	Q
	LKB1	CAMK	199	E	K
	PDGFRa	TK	841	R	S
	SgK494	AGC	291	R	C
17	ABL	TK	387	L	M
	BRAF	TKL	599	V	A
	EGFR	TK	861	L	Q
	ErbB2	TK	869	L	Q
	FLT3	TK	835	D	E
	KIT	TK	816	D	E
	MET	TK	1228	D	H
	PDGFRa	TK	842	D	I
18	EGFR	TK	858	L	R
	BRAF	TKL	596	L	V
	ErbB2	TK	866	L	R
