# Supplementary material for: Sequence and Structure Signatures of Cancer Mutation Hotspots in Protein Kinases
Source: PLoS One. 2009 Oct 16;4(10):e7485. doi: 10.1371/journal.pone.0007485 (PMC2759519; doi:10.1371/journal.pone.0007485)
Supplement: Table S5 — Structure-based multiple alignment of kinase sequences. (0.04 MB XLS) [file pone.0007485.s007.xls]

## Sheet: Table_S5
GENE	PDB*	Category	C-loop start	C-loop end	Hinge start	Hinge end	C-helix start	C-helix end	A-loop start	A-loop end	P-loop start	P-loop end
ABL1		Predicted	358	369	315	323	278	293	380	413	246	255
ABL1	1IEP	Observed	357	369	316	322	279	291	378	415	247	255
ACK1		Predicted	247	258	205	213	165	184	269	304	130	139
ACK1	1U46	Observed	246	258	206	212	168	184	268	308	133	140
ACVR2B		Predicted	316	327	265	273	224	239	338	372	194	203
ACVR2B	2QLU	Observed	315	327	266	272	220	236	337	377	197	203
BRAF		Predicted	571	582	529	537	490	508	593	627	461	470
BRAF	1UWH	Observed	569	581	529	536	492	505	591	633	464	468
BTK		Predicted	516	527	474	482	437	452	538	571	406	415
BTK	1K2P	Observed	515	527	475	482	438	451	537	575	411	414
CAMK1D		Predicted	139	150	98	106	59	76	164	195	27	36
CAMK1D	2JC6	Observed	138	150	99	105	65	76	163	200	31	36
CAMK1G		Predicted	138	149	97	105	58	75	163	193	27	36
CAMK1G	2JAM	Observed	138	151	98	105	57	76	162	198	31	35
CAMK2D		Predicted	131	142	90	98	50	68	156	188	18	27
CAMK2D	2VN9	Observed	130	142	91	97	51	68	155	193	22	26
CAMK2G		Predicted	131	142	90	98	50	68	156	188	18	27
CAMK2G	2V7O	Observed	130	142	91	97	51	68	155	193	22	26
CDK2		Predicted	122	133	80	87	40	58	144	176	8	17
CDK2	1HCK	Observed	121	130	93	101	46	57	152	182	9	18
CDK5		Predicted	121	132	80	87	40	58	143	175	5	17
CDK5	1H4L	Observed	120	132	81	87	43	56	142	181	72	75
CDK6		Predicted	140	151	98	105	50	68	162	193	17	26
CDK6	1BI7	Observed	140	151	99	105	119	139	162	198	22	25
CDK7		Predicted	132	143	91	98	48	69	154	186	16	25
CDK7	1UA2	Observed	131	143	92	98	56	69	153	191	21	24
CHEK1		Predicted	125	136	84	92	44	62	147	181	13	22
CHEK1	1IA8	Observed	124	136	85	93	48	62	146	185	16	22
CLK1		Predicted	283	294	241	248	198	213	324	353	165	174
CLK1	1Z57	Observed	282	294	242	247	196	217	323	357	170	173
CLK3		Predicted	278	289	236	243	193	208	319	348	160	169
CLK3	2EU9	Observed	276	289	237	242	191	212	318	352	165	169
CSF1R		Predicted	773	784	663	671	623	640	795	829	586	595
CSF1R	2I1M	Observed	772	785	664	671	623	641	793	833	590	594
CSK		Predicted	309	320	266	274	229	243	331	360	199	208
CSK	1BYG	Observed	307	320	266	274	229	240	330	365	204	207
CSNK1G1		Predicted	144	155	103	110	65	79	171	210	33	42
CSNK1G1	2CHL	Observed	145	157	106	111	71	83	172	216	41	44
CSNK2A1		Predicted	151	162	114	121	74	88	174	205	43	52
CSNK2A1	1JWH	Observed	150	162	113	120	74	89	173	211	39	51
DAPK1		Predicted	134	145	93	101	49	71	160	191	17	26
DAPK1	1IG1	Observed	133	145	94	100	57	71	159	196	21	25
DAPK3		Predicted	134	145	93	101	49	71	160	191	17	26
DAPK3	2J90	Observed	133	145	94	100	57	71	159	196	22	25
EGFR		Predicted	832	843	790	798	752	769	854	888	716	725
EGFR	2J6M	Observed	831	844	790	801	753	769	853	876	714	730
EPHA2		Predicted	734	745	692	700	653	670	756	791	617	626
EPHA2	1MQB	Observed	733	745	693	700	653	669	755	794	621	626
EPHA3		Predicted	741	752	699	707	660	677	763	798	625	634
EPHA3	2GSF	Observed	740	752	700	706	660	675	762	802	629	634
EPHA5		Predicted	795	806	753	761	714	731	817	852	679	688
EPHA5	2R2P	Observed	794	806	754	760	714	729	816	856	683	688
EPHA7		Predicted	753	764	711	719	672	689	775	810	637	646
EPHA7	2REI	Observed	752	764	712	719	672	687	774	814	641	646
ERBB4		Predicted	838	849	796	804	758	775	860	894	722	731
ERBB4	2R4B	Observed	837	849	797	803	761	774	859	897	726	731
FGFR1		Predicted	618	629	561	569	521	539	640	674	482	491
FGFR1	1FGK	Observed	617	629	561	569	522	538	639	678	551	558
FLT3		Predicted	806	817	691	699	651	668	828	862	614	623
FLT3	1RJB	Observed	805	817	692	698	655	669	827	865	618	622
GPRK6		Predicted	306	317	263	271	222	241	328	359	190	199
GPRK6	2ACX	Observed	305	317	263	270	227	241	327	364	195	198
GSK3B		Predicted	176	187	132	139	91	104	199	230	60	69
GSK3B	1I09	Observed	174	187	133	139	95	104	198	237	63	68
IRAK4		Predicted	306	317	262	270	225	240	328	362	190	199
IRAK4	2NRU	Observed	305	317	263	269	223	240	327	366	194	198
ITK		Predicted	477	488	435	443	398	413	499	532	367	376
ITK	1SM2	Observed	476	488	436	442	399	413	498	536	370	377
KDR		Predicted	1023	1034	916	924	875	892	1045	1079	838	847
KDR	1VR2	Observed	1022	1034	917	924	875	893	1044	1083	841	846
KIT		Predicted	787	798	670	678	630	647	809	843	593	602
KIT	1PKG	Observed	786	798	671	677	630	648	808	847	597	601
LCK		Predicted	359	370	316	324	280	295	381	414	249	258
LCK	3LCK	Observed	357	370	317	324	282	294	380	419	254	257
MAP2K1		Predicted	185	196	143	151	104	120	207	237	72	81
MAP2K1	1S9J	Observed	185	196	144	151	106	121	206	243	75	82
MAP2K2		Predicted	189	200	147	155	108	124	211	241	76	85
MAP2K2	1S9I	Observed	187	200	148	155	108	123	210	245	80	85
MAP3K5		Predicted	798	809	754	762	716	732	821	853	684	693
MAP3K5	2CLQ	Observed	797	809	755	762	719	731	820	842	688	693
MAP3K7		Predicted	151	162	104	112	70	84	174	203	40	49
MAP3K7	2EVA	Observed	146	162	105	111	69	84	173	208	43	49
MAPK1		Predicted	144	155	105	112	60	78	166	201	29	38
MAPK1	1PME	Observed	142	155	106	112	62	77	91	109	43	50
MAPK13		Predicted	145	156	107	114	61	79	167	196	29	38
MAPK13	3COI	Observed	144	156	108	115	62	79	166	203	33	37
MAPK6		Predicted	147	158	108	115	54	72	170	205	24	33
MAPK6	2I6L	Observed	146	158	109	115	55	71	169	210	25	34
MAPK8		Predicted	146	157	108	115	62	80	168	199	30	39
MAPK8	1UKH	Observed	144	157	109	115	63	80	167	205	34	38
MAPKAPK2		Predicted	181	192	138	146	99	111	206	237	68	77
MAPKAPK2	1KWP	Observed	180	192	138	146	101	110	205	217	120	124
MERTK		Predicted	718	729	671	679	626	644	740	774	591	600
MERTK	2P0C	Observed	717	729	672	678	623	643	739	778	596	601
MET		Predicted	1199	1210	1157	1165	1116	1134	1221	1257	1082	1091
MET	1R0P	Observed	1198	1210	1158	1164	1117	1131	1220	1260	1087	1090
MKNK2		Predicted	200	211	159	167	120	137	225	264	88	97
MKNK2	2AC3	Observed	199	211	160	166	122	136	224	275	85	96
NEK2		Predicted	136	147	86	94	42	62	158	190	12	21
NEK2	2JAV	Observed	131	147	87	94	45	59	157	194	16	20
PAK1		Predicted	384	395	344	352	306	322	406	438	274	283
PAK1	1F3M	Observed	383	395	345	352	308	320	405	443	279	282
PAK6		Predicted	521	532	481	489	443	459	543	575	411	420
PAK6	2C30	Observed	520	532	481	488	445	457	542	580	416	419
PIM2		Predicted	158	169	116	125	68	90	181	211	36	45
PIM2	2IWI	Observed	158	169	117	125	71	92	180	215	41	44
PLK		Predicted	171	182	130	138	89	108	193	225	57	66
PLK	2OWB	Observed	170	182	130	137	91	107	192	230	62	65
PRKAA2		Predicted	134	145	93	101	52	71	156	187	20	29
PRKAA2	2H6D	Observed	134	145	94	100	57	71	155	191	24	28
PRKCI		Predicted	364	375	323	331	281	301	386	418	249	258
PRKCI	1ZRZ	Observed	363	373	324	330	286	298	385	423	253	257
PRKCQ		Predicted	499	510	458	466	416	436	521	553	384	393
PRKCQ	1XJD	Observed	498	510	459	465	421	436	520	558	388	393
PTK2		Predicted	541	552	499	507	461	478	563	596	426	435
PTK2	1MP8	Observed	540	552	500	507	461	477	562	597	430	435
RET		Predicted	869	880	804	812	765	782	891	925	728	737
RET	2IVS	Observed	868	880	805	811	765	780	890	929	732	737
ROCK1		Predicted	193	204	153	161	112	131	215	248	80	89
ROCK1	2ETR	Observed	192	204	153	160	120	131	214	257	85	88
SLK		Predicted	150	161	108	116	70	86	172	204	38	47
SLK	2J51	Observed	149	161	109	116	72	86	171	214	43	46
SRC		Predicted	384	395	341	349	305	320	406	439	274	283
SRC	1FMK	Observed	316	325	204	223	155	162	338	360	110	118
STK10		Predicted	152	163	110	118	71	88	174	206	40	49
STK10	2J7T	Observed	151	163	111	118	74	88	173	216	43	50
STK16		Predicted	143	154	98	106	56	75	165	206	24	33
STK16	2BUJ	Observed	142	154	99	105	55	71	164	214	27	30
STK4		Predicted	144	155	102	110	66	80	166	198	34	43
STK4	3COM	Observed	143	155	103	110	67	79	165	204	35	38
STK6		Predicted	251	262	210	218	169	188	273	303	137	146
STK6	1MUO	Observed	250	262	209	217	176	186	272	309	133	148
SYK		Predicted	489	500	448	456	409	427	511	546	375	384
SYK	1XBA	Observed	488	500	449	455	411	425	510	551	379	384
TGFBR1		Predicted	328	339	280	288	239	254	350	386	209	218
TGFBR1	1B6C	Observed	330	339	280	288	236	251	349	393	214	217
TIE		Predicted	959	970	902	910	862	879	981	1012	828	837
TIE	1FVR	Observed	958	970	902	909	867	877	980	1016	831	837
TTK		Predicted	641	652	601	609	559	581	662	696	528	537
TTK	3CEK	Observed	641	653	602	609	560	582	662	712	532	537
VRK3		Predicted	301	312	259	266	210	233	325	364	170	179
VRK3	2JII	Observed	300	312	260	266	210	234	324	368	175	178
WEE1		Predicted	421	432	376	384	335	353	462	490	303	312
WEE1	1X8B	Observed	420	432	377	383	337	353	461	494	308	311
ZAP70		Predicted	456	467	414	422	375	393	478	513	342	351
ZAP70	2OZO	Observed	455	467	415	421	379	390	477	517	346	351
FES		Predicted	678	689	636	644	597	614	700	734	565	574
FES	3BKB	Observed	677	689	637	643	597	612	699	739	569	574
CSNK1G2		Predicted	120	131	79	86	42	56	147	186	10	19
CSNK1G2	2C47	Observed	119	131	80	85	45	56	146	190	11	20
DAPK2		Predicted	134	145	93	101	49	71	160	191	17	26
DAPK2	1ZWS	Observed	134	145	93	100	57	71	159	196	20	25
DMPK		Predicted	190	201	148	156	107	126	212	245	75	84
DMPK	2VD5	Observed	189	201	148	155	104	126	211	257	79	84
FYN		Predicted	125	136	82	90	46	61	147	180	15	24
FYN	2DQ7	Observed	124	136	83	90	47	59	146	184	18	25
INSR		Predicted	1124	1135	1073	1081	1034	1051	1146	1180	997	1006
INSR	1IRK	Observed	1125	1138	1077	1084	1038	1051	1148	1188	1004	1009
MAP2K7		Predicted	254	265	212	219	172	189	276	307	140	149
MAP2K7	2DYL	Observed	254	265	212	219	172	189	275	309	141	150
PIM1		Predicted	162	173	120	129	74	96	185	215	42	51
PIM1	1XWS	Observed	161	173	121	129	88	97	184	219	47	50
STK24		Predicted	124	135	84	92	45	62	146	178	13	22
STK24	3CKW	Observed	123	135	85	92	48	61	145	183	19	22
